# Supplementary material for: Identification of CD44 as a Reliable Biomarker for Glioblastoma Invasion: Based on Magnetic Resonance Imaging and Spectroscopic Analysis of 5-Aminolevulinic Acid Fluorescence
Source: Biomedicines. 2023 Aug 24;11(9):2369. doi: 10.3390/biomedicines11092369 (PMC10525185; doi:10.3390/biomedicines11092369)
Supplement: Supplementary file 1 [file biomedicines-11-02369-s001.zip]

Archive with 2 entries (2 files):
- Supplementary Table S1.pdf
- Supplymentary Figures S1 and S2.pdf
